# Supplementary material for: Breast fibroblasts in both cancer and normal tissues induce phenotypic transformation of breast cancer stem cells: a preliminary study
Source: PeerJ. 2018 May 15;6:e4805. doi: 10.7717/peerj.4805 (PMC5958881; doi:10.7717/peerj.4805)
Supplement: Supplemental Information 2 [file peerj-06-4805-s002.xlsx]

## Sheet: ALDH1
	P-Control	P-Test
T-CMCh	0.17	1.29
T-CMNh	0.2	0.11
T0(2)	0.19	0.21
T-CMCl	0.21	2.09
T-CMNl	0.19	1.37
T-CMNg	0.21	0.87
T-CMCg	0.21	3.18
T-CMCm	0.2	1.78
T-CMNm	0.18	0.56
CMCn	0.24	2.5
CMNn	0.2	0.97
CMNi	0.17	0.35
CMCi	0.2	1.41
T0	0.24	0.32
T0(3)	0.18	0.47
T0(4)	0.22	0.17

## Sheet: ALDH1-analysis
	Control	CM-NFs	CM-CAFs
	0.21	0.11	1.29
	0.32	1.37	2.09
	0.47	0.87	3.18
	0.17	0.56	1.78
		0.97	2.5
		0.35	1.41
mean	0.2925	0.705	2.04167
SD	0.134257	0.456235	0.712837
P	0.122357	0.00311619
	0.00143029

## Sheet: CD24-CD44
Group	Percentage
T-CMCg	9.83
T-CMCl	17.3
T0(2)	15.1
T-CMCm	16.9
T-CMCh	11.81
T-CMCi	15.38
T0	4.83
T-CMCn	11.5
T-CMNg	26.1
T-CMNl	27.5
T-CMNm	31.9
T-CMNh	15.32
T-CMNi	15.56
T-CMNn	18.1
T0(3)	9.39

## Sheet: CD24-CD44 analysis
	Control	CM-NFs	CM-CAFs
	4.83	26.1	9.83
	15.1	27.5	17.3
	9.39	31.9	16.9
		15.32	11.81
		15.56	15.38
		18.1	11.5
Mean	9.77333	22.4133	13.7867
SD	5.14572	7.00501	3.14218
P	0.0289898	0.0203964
	0.18125
